# Supplementary material for: Effect of Direct Acting Antiviral Drugs on the Occurrence and Recurrence of Intra- and Extra-Hepatic Malignancies in Patients with Chronic Hepatitis C Virus Infection
Source: Cancers (Basel). 2024 Jul 18;16(14):2573. doi: 10.3390/cancers16142573 (PMC11275029; doi:10.3390/cancers16142573)
Supplement: Supplementary file 1 [file cancers-16-02573-s001.zip]

Archive with 1 entries (1 files):
- cancers-3080049-supplementary.pdf
